# Supplementary material for: The Effect of the BCO2 Genotype on the Expression of Genes Related to Carotenoid, Retinol, and α-Tocopherol Metabolism in Rabbits Fed a Diet with Aztec Marigold Flower Extract
Source: Int J Mol Sci. 2022 Sep 11;23(18):10552. doi: 10.3390/ijms231810552 (PMC9506012; doi:10.3390/ijms231810552)
Supplement: Supplementary file 1 [file ijms-23-10552-s001.zip]

Archive with 2 entries (2 files):
- supplement1.txt
- Supplement2.pdf
